# Supplementary material for: Virologic effects of broadly neutralizing antibodies VRC01LS and VRC07-523LS on chronic HIV-1 infection
Source: JCI Insight. 2025 Feb 24;10(4):e181496. doi: 10.1172/jci.insight.181496 (PMC11949028; doi:10.1172/jci.insight.181496)
Supplement: Supporting data values [file jciinsight-10-181496-s129.xlsx]

## Sheet: Serum concentrations_Fig3
	Figure 3A Serum concentrations by individual study participants after a single 40 mg/kg infusion of VRC01LS										Figure 3B Serum concentrations by individual study participants after a single 40 mg/kg infusion of VRC07-523LS
	VRC01LS										VRC07-523LS
		Participant										Participant
		1	2	3	4	5	6	7				8	9	10	11	12	13	14	15	16
	Weeks post infusion	Serum concentrations ug/mL									Weeks post infusion	Serum concentrations ug/mL
	0.0019	1375.57	1532.69	1818.5	1081.27	1331.76	1220.62	1304.94			0.010417	1080.63	1580.18	1465.3	1085.36	982.144	474.715	1205.07	1295.39	1264.31
	0.0029	1431.29	1408.72	1360.87	1073.8	1617.04	1005.7	1065.74			0.0019	1008.75	1818.28	1225.28	1040.11	1189.06		1240.68	1306.56	1584.48
	0.0059	1557.77	1539.49	1558.62	1267.69	1885.1	940.489	1125.62			0.0029	994.72	1638.26	1056.6	1003.91	986.605		1370.33	1155.43	1342.25
	0.011	1111.97	1759.98	1439.83	938.859	1839.92	920.346	978.747			0.0059		1211.43	1224.05	840.356	787.122		1173.9	1103.39	1311.62
	0.0178	1105.05	1596.97	1220.48	1180.21	1715.2	876.45	1092.18			0.011	919.862		1288.46	969.7	944.422		1000.97	1263.73	1301.45
	0.0238	1105.35	1705.5	1110.87	926.012	2034.63	873.001	982.126			0.0178	1365.47	1093.91	1100.96	866.559			1201.08	1207.14	1153.27
	0.142	993.062	807.764	857.136	879.731	1037.66	740.186	890.311			0.1428	868.317	600.498	777.04	457.284	548.515	286.146	729.096	797.93	706.022
	0.285	916.586	964.663	999.911	631.75	709.164	533.95	707.788			0.2857	544.528	551.087	642.519	508.682	601.546	226.881	618.032	703.492	591.261
	1	549.459	529.789	740.526	512.787	487.003	371.247	586.6			1	311.338	241.854	335.644	256.535	326.004	144.019	457.628	388.857	277.567
	2	403.25	334.124	486.609	416.082	528.621	320.652	472.569			2	214.719	220.849	290.148	288.104	190.688	84.377	256.572	282.462	246.938
	3	356.319	340.383	451.652	402.867	397.286	289.255	308.094			3	184.814	183.035	243.261	214.568	184.411	82.08	204.186	253.887	188.266
	4	287.208	317.278	419.09	325.068	446.372	281.362	278.673			4	160.536	161.695	166.589	163.656	154.51	61.778	180.284	212.348	201.945
	5	291.283	253.27	226.479	281.007	337.294	235.719	286.278			5	114.109	124.836	169.57	117.136	115.233	52.151	129.743	157.597	123.834
	6	230.484	224.847	193.573	223.331	290.206	220.538	195.363			6	80.515	144.016	149.338	112.714	87.968	53.663	114.685	146.527	119.534
	7	251.302	193.765	214.063	177.74	223.379	244.045	171.731			7	89.002	138.052		93.09	99.231	32.876	99.666	100.29	100.32
	8	222.183	186.59	201.635	215.873	266.676	216.226	164.181			8	85.224	82.15		143.297	111.445	35.42	73.135	95.109	89.551
	12	155.664	154.173	132.401	137.655	158.178	111.746	103.529			12	41.229	58.887	76.314	92.114	77.837	24.44	68.145	59.129	47.909
	16	90.63	110.141	58.971	59.209	74.529	104.832	80.042			16	32.584	41.655	100.818	63.082	30.701	5.844	65.718	34.923	23.933
	20	59.729	56.397	38.507	37.492	37.794	73.634	70.315			20	15.359	42.419	26.768	37.716	17.594	4.712	28.406	28.36
	24	42.872	48.569	17.244	19.182	53.292	67.556	30.326			24	11.403	24.317	17.674	24.012	7.892	5.132	17.298	14.16
	36	8.318	12.638	6.01	4.732	10.023	20.663	6.445			36	5.84	11.784	5.415	18.703	1.931	2.513	11.07	6.455
	48	2.472	5.963	1.812	1	1		2.85			48	3.53	4.794	4.224	5.201	2.739	1	1.354	2.072	0.887
	Figure 3C Geometric mean serum concentrations of VRC01LS administered to PWH or PWOH										Figure 3D Geometric mean serum concentrations of VRC07-523LS administered to PWH or PWOH
	VRC01LS										VRC07-523LS
		HIV+			HIV-							HIV+			HIV-
		Serum concentrations ug/mL										Serum concentrations ug/mL
	Weeks post infusion	Mean	SD	N	Mean	SD	N				Weeks post infusion	Mean	SD	N	Mean	SD	N
	0.0019	1364.22	237.424	7	1865.75	448.496	5				0.0019	1107.12	319.006	9	1274.96	608.797	3
	0.0029	1262.3	232.114	7							0.0029	1278.51	273.43	9
	0.0059	1378.44	318.322	7	2127.02	589.738	5				0.0059	1174.64	235.935	8	1383.08	620.108	3
	0.011	1235.11	394.552	7							0.011	1075.68	201.262	7
	0.0178	1226.43	296.593	7							0.0178	1086.46	176.223	8	1259.72	559.89	3
	0.0238	1190.18	443.891	7							0.0238	1132.06	151.469	7
	0.0357				1830.62	534.734	5				0.0357				1197.07	383.386	3
	0.142	881.512	102.253	7	1533.24	412.107	5				0.142	611.437	185.964	9	828.03	219.36	3
	0.285	762.381	179.753	7	1158.05	444.567	5				0.285	532.474	135.596	9	627.008	89.8789	3
	1	529.847	111.506	7	879.659	545.53	5				1	291.155	89.9639	9	435.005	94.427	3
	2	416.799	77.9646	7	746.908	219.043	5				2	218.633	65.005	9	343.79	99.1389	3
	3	359.849	57.1983	7	745.941	227.798	5				3	185.56	49.2306	9	271.121	31.885	3
	4	330.911	68.565	7	646.155	86.0524	5				4	155.194	42.7028	9	268.935	52.2392	3
	5	270.826	37.9731	7							5	117.61	32.802	9
	6	223.677	32.0651	7							6	107.079	32.878	9
	7	208.872	31.1556	7							7	88.4368	28.8876	8
	8	208.42	32.0146	7	600.934	197.601	5				8	83.9492	30.8727	8	130.351	51.1165	3
	12	134.6	21.8588	7	324.629	35.3881	5				12	56.9157	20.7455	9	81.0015	29.9608	3
	16	80.4421	20.3895	7	229.565	48.3476	5				16	35.2982	28.0993	9	47.0019	11.4079	3
	20	51.4292	15.6151	7	160.316	83.732	5				20	21.3966	12.2493	8	30.5438	10.2302	3
	24	35.7885	18.5399	7	103.226	12.5819	5				24	13.5957	6.98522	8	22.4022	5.56169	3
	36	8.7701	5.47117	7							36	6.2792	5.59288	8
	48	2.95379	1.84311	6							48	2.66364	1.59755	8

## Sheet: VL_Fig4
	Figure 4A Plasma viral load after a single 40 mg/kg IV infusion of VRC01LS											Figure 4C Maximum viral load decline in participants infused with VRC01LS or VRC07-523LS prior to ART initiation (by day 14) 775 participants infused with VRC01LS or VRC07-523LS prior to ART initiation (by day 14)
	VRC01LS												VRC01LS	VRC07-523LS
												Participant	Maximum Decline VL
		Participant										1	-1.72275
		1	2	3	4	5	6	7				2	-2.02759
	Days post infusion	VL, copies/mL										3	-0.224597
	-1	4526.67	7166	508.667	525.5	17141.7	125628	11717.5				4	-0.560317
	1	3916	4883	773	293	19816	177076	1604				5	-0.239067
	2	3483	4754	502	289	18715	167671	2009				6	0.109665
	3	2032	3020	642	84	16536	178393	1643				7	-0.625678
	5	1003	2265	310	82	12730	203417	3555				8		-1.21882
	7	377	280	358	144	11099	212742	3773				9		-2.07254
	9	113	163	468	133	12563	155968	6510				10		-2.6309
	12	173	92	754	152	9681	187894	10810				11		-1.98763
	14	82	67	434	338	18758	159161	9259				12		-2.43633
	16	70	100	696	220	9517	180424	10185				13		-1.59247
	21	187	39	555	194	20952	168378	10960				14		-0.0472659
	28	1710	20	1115	169	29155	170775	8211				15		-1.9083
	35	5127	20	906	294	13165	190375.0000*	71				16		-1.79306
	42	6278	23	384	274	22203	450186.0000*	20
	49	5756	46	393	719	17344	11568.0000*	20
	56	3867	112	360	257	15226	553.0000*	20
	84	5006	2022	624	385	166	103.0000*	20
	112	3277	1118	1043	471	20.00000*	20.0000*	58400
	140	3419	1655	688	1312	277.00000*	61.0000*	150000
	168	5314	7167	487	75.0*	20.00000*	103.0000*	30500
	252	4651	681	722	20.0*	20.00000*	24.0000*	30500
	336	20.000000*	4020	1200	20.0*	20.00000*		47
	Figure 4B Plasma viral load after a single 40 mg/kg IV infusion of VRC07-523LS											Figure 4D Changes in CD4 counts after a single 40 mg/kg IV infusion of VRC01LS and VRC07-523LS from baseline to peak CD4 counts by day 14 prior to ART.
	VRC07-523LS											VRC01LS
		Participant											Participant
		8	9	10	11	12	13	14	15	16			1	2	3	4	5	6	7
	Day post infusion	VL, copies/mL											CD4 counts cell/uL
	-1	20738	70435	221000	12149	79200	56146	13363	47365	19560		Baseline	543	576	509	817	395	418	523
	1	20170	39570	33962	14500	21368	20654	17188	37329	7495		Peak	812	722	505	806	539	477	361
	2	24501	27765	15926	8705	22108	14111	11985	33708	6323
	3	11331	9902	8012	4624	15002	6153	16353	11273	2935		VRC07-523LS
	5	4529	4155	3433	693	2473	2524	16700	861	1652			Participant
	7	1253	596	663	315	1724	1435	12705	710	474			8	9	10	11	12	13	14	15	16
	9	1736	802	563	264	916	1909	12097	678	455			VL, copies/uL
	12	1391	721	517	138	290	2992	15803	585	362		Baseline	525	382	827	733	533	754	393	525	430
	14	5589	1613	1352	125	454	8023	15183	630	315		Peak	574	536	874	815	656	885	396	1030	588
	16	7106	6437	10186	96*	524*	8948	7289*	442*	585*
	21	26800	240*	154*	40*	121*	11680	530*	93*	52*
	28	1924*	40*	40*	40*	46*	31626	100*	45*	40*
	35	118*	40*	40*	40*	40*	3042	40*	40*	40*
	42	40*	40*	40*	40*	40*	40*	52*	40*	40*
	49	40*	40*	40*	40*	40*	40*	40*	40*	40*
	56	40*	40*	40*	40*	40*	40*	40*	40*	40*
	84	40*	40*	40*	40*	40*	40*	40*	40*	40*
	112	40*	40*	40*	40*	40*	40*	40*	40*	40*
	140	40*	40*	40*	40*	40*	40*	40*	40*	40*
	168	40*	40*	40*	40*	40*	40*	40*	40*	40*
	252	40*	40*	40*	40*	40*	40*	40*	40*	40*
	336	42*	40*	40*	40*	299*	40*	40*	40*	2135*
		Start of the ART treatment

## Sheet: Monogram_Fig5
	Figure 5A Pre infusion baseline virus from all participants tested for sensitivity to VRC01LS									Figure 5C Maximum viral load decline by Day 14 and baseline sensitivity of the virus
	Participant	Drug	MPI	IC50	IC80	IC90	IC95			Participant	Maximum Decline	Monogram Pre IC80 of infused antibody
	9	VRC01LS	100	0.24171	0.84047	1.74306	3.39257			1	1.79146	2.95008
	4	VRC01LS	97	0.25198	0.96224	2.37722	7.44122			2
	12	VRC01LS	99	0.26826	1.12437	2.57034	5.46582			3
	11	VRC01LS	99	0.55429	2.2737	5.25163	11.5711			4	0.560317	0.96224
	13	VRC01LS	99	0.4788	2.31577	5.68091	12.5985			5	0.246487	7.35878
	8	VRC01LS	99	0.59197	2.3493	5.21616	10.7516			6	-0.109665	50
	16	VRC01LS	100	0.69625	2.59155	5.4548	10.4353			7	0.625678	50
	1	VRC01LS	98	0.69327	2.95008	7.08564	16.7056			8	1.21882	0.51883
	5	VRC01LS	97	1.34378	7.35878	17.5315	33.6361			9	2.07254	0.23352
	10	VRC01LS	98	2.46847	11.3289	22.3406	34.6741			10	2.6309	0.81512
	7	VRC01LS	59	6.507	50	50	50			11	1.98763	0.37791
	15	VRC01LS	80	13.8288	50	50	50			12	2.43633	0.18173
	6	VRC01LS	35	50	50	50	50			13	1.59247	0.62658
	14	VRC01LS	10	50	50	50	50			14	0.0472659	50
										15	1.9083	0.73289
										16	1.79306	0.82043
	Figure 5B Pre-infusion baseline virus from all participants tested for sensitivity to VRC07-523LS									*baseline viruses could not be amplified
	Participant	Drug	MPI	IC50	IC80	IC90	IC95
	4	VRC07-523LS	99	0.03642	0.13643	0.30497	0.67648
	12	VRC07-523LS	100	0.04247	0.18173	0.42902	0.95414
	9	VRC07-523LS	100	0.0918	0.23352	0.40504	0.67731
	11	VRC07-523LS	100	0.09118	0.37791	0.85832	1.80258
	8	VRC07-523LS	100	0.14463	0.51883	1.09492	2.16958
	5	VRC07-523LS	100	0.19423	0.62316	1.23152	2.30571
	13	VRC07-523LS	99	0.1686	0.62658	1.36096	2.83235
	15	VRC07-523LS	100	0.23231	0.73289	1.44013	2.70234
	10	VRC07-523LS	100	0.24842	0.81512	1.62022	3.02716
	16	VRC07-523LS	100	0.23351	0.82043	1.70068	3.29514
	6	VRC07-523LS	98	0.20504	0.86506	2.14786	5.75544
	1	VRC07-523LS	100	0.3081	0.9431	1.82921	3.39839
	7	VRC07-523LS	97	0.22167	1.25556	3.78727	12.4654
	14	VRC07-523LS	26	50	50	50	50

## Sheet: Baseline sensitivity_Fig6
Figure 6A Baseline sensitivity to VRC01LS					Figure 6B Baseline sensititvity to VRC07-523LS
Participant	Day	IC80			Participant	Day	IC80
1	0	3.08			8	0	2.21
		3.8					1.4
		7.4					2.23
		15.41					0.86
		4.86					2.95
		2.95					0.52
	35	50					2.1
		50				14	50
		22.37					50
		50					50
		50					50
		50					50
2	0	0.75			9	0	0.641
		1.5					0.42
		1.99					1.27
		2.48					1.24
		1.6					0.383
		4.09					0.234
	35	50					0.945
		50					0.442
		50					0.631
		50					0.719
3	0	50				14	0.421
		30.6					50
		9.89					13.57
		3.05					0.332
4	0	50					50
		2.58			10	0	1.57
		0.7					3.27
		6.43					2.78
		0.96					2.18
	28	4.19					3.31
		17.04					0.82
		50				14	3.14
		50					50
		21.42			11	0	1.66
		50					1.82
5	0	30.64					1.43
		15.91					1.46
		29.53					1.37
		15.64					0.38
		7.36					0.99
	28	50					1.27
		48.2					0.72
		32.03				14	1.87
		50					1.33
		50					0.58
		12.03					1.45
6	0	50			12	0	0.336
		50					0.367
		50					0.401
		50					0.431
		50					0.33
		50					0.182
	28	50					0.342
		50					0.258
		50					0.196
		50				14	0.431
		50					0.401
							0.258
							0.224
					13	0	0.809
							0.487
							1.49
							0.474
							0.941
							0.627
							0.461
							0.478
						14	1.25
							1.57
							1.49
							0.94
							0.82
							0.93
							1.22
					14	0	50
							50
							50
							50
							50
							50
						14	50
							50
							50
							50
							50
					15	0	1.52
							1.75
							1.35
							1.28
							0.53
							1.87
							1.69
							1.32
							0.93
							1.39
							1.04
							0.73
						14	0.556
							0.55
							2.35

## Sheet: SF1A,B
	S1A Plasma viral loads										S1B Plasma viral loads
	VRC01LS										VRC07-523LS
		Participant										Participant
		1	2	3	4	5	6	7				8	9	10	11	12	13	14	15	16
	Days post infusion	VL, copies/mL									Day post infusion	VL, copies/mL
	-1	4526.67	7166	508.667	525.5	17141.7	125628	11717.5			-1	20738	70435	221000	12149	79200	56146	13363	47365	19560
	1	3916	4883	773	293	19816	177076	1604			1	20170	39570	33962	14500	21368	20654	17188	37329	7495
	2	3483	4754	502	289	18715	167671	2009			2	24501	27765	15926	8705	22108	14111	11985	33708	6323
	3	2032	3020	642	84	16536	178393	1643			3	11331	9902	8012	4624	15002	6153	16353	11273	2935
	5	1003	2265	310	82	12730	203417	3555			5	4529	4155	3433	693	2473	2524	16700	861	1652
	7	377	280	358	144	11099	212742	3773			7	1253	596	663	315	1724	1435	12705	710	474
	9	113	163	468	133	12563	155968	6510			9	1736	802	563	264	916	1909	12097	678	455
	12	173	92	754	152	9681	187894	10810			12	1391	721	517	138	290	2992	15803	585	362
	14	82	67	434	338	18758	159161	9259			14	5589	1613	1352	125	454	8023	15183	630	315
	16	70	100	696	220	9517	180424	10185			16	7106	6437	10186	96*	524*	8948	7289*	442*	585*
	21	187	39	555	194	20952	168378	10960			21	26800	240*	154*	40*	121*	11680	530*	93*	52*
	28	1710	20	1115	169	29155	170775	8211			28	1924*	40*	40*	40*	46*	31626	100*	45*	40*
	35	5127	20	906	294	13165	190375*	71			35	118*	40*	40*	40*	40*	3042	40*	40*	40*
	42	6278	23	384	274	22203	450186*	20			* on ART
	49	5756	46	393	719	17344	11568*	20
	56	3867	112	360	257	15226	553*	20
	84	5006	2022	624	385	166	103*	20
	112	3277	1118	1043	471	20*	20*	58400
	140	3419	1655	688	1312	277*	61*	150000
	168	5314	7167	487	75*	20*	103*	30500
	252	4651	681	722	20*	20*	24*	30500
	336	20*	4020	1200	20*	20*		47
	* on ART
	S1A Serum concentrations										S1B Serum concentrations
	VRC01LS										VRC07-523LS
		Participant										Participant
		1	2	3	4	5	6	7				8	9	10	11	12	13	14	15	16
	Days post infusion	Serum Concentration ug/mL									Days post infusion	Serum concentrations ug/mL
	0.01	1375.57	1532.69	1818.5	1081.27	1331.76	1220.62	1304.94			0.01	1080.63	1580.18	1465.3	1085.36	982.144	474.715	1205.07	1295.39	1264.31
	1	993.062	807.764	857.136	879.731	1037.66	740.186	890.311			1	868.317	600.498	777.04	457.284	548.515	286.146	729.096	797.93	706.022
	2	916.586	964.663	999.911	631.75	709.164	533.95	707.788			2	544.528	551.087	642.519	508.682	601.546	226.881	618.032	703.492	591.261
	7	549.459	529.789	740.526	512.787	487.003	371.247	586.6			7	311.338	241.854	335.644	256.535	326.004	144.019	457.628	388.857	277.567
	14	403.25	334.124	486.609	416.082	528.621	320.652	472.569			14	214.719	220.849	290.148	288.104	190.688	84.377	256.572	282.462	246.938
	21	356.319	340.383	451.652	402.867	397.286	289.255	308.094			21	184.814	183.035	243.261	214.568	184.411	82.08	204.186	253.887	188.266
	28	287.208	317.278	419.09	325.068	446.372	281.362	278.673			28	160.536	161.695	166.589	163.656	154.51	61.778	180.284	212.348	201.945
	35	291.283	253.27	226.479	281.007	337.294	235.719	286.278			35	114.109	124.836	169.57	117.136	115.233	52.151	129.743	157.597	123.834
	42	230.484	224.847	193.573	223.331	290.206	220.538	195.363
	49	251.302	193.765	214.063	177.74	223.379	244.045	171.731
	56	222.183	186.59	201.635	215.873	266.676	216.226	164.181
	84	155.664	154.173	132.401	137.655	158.178	111.746	103.529
	112	90.63	110.141	58.971	59.209	74.529	104.832	80.042
	140	59.729	56.397	38.507	37.492	37.794	73.634	70.315
	168	42.872	48.569	17.244	19.182	53.292	67.556	30.326
	252	8.318	12.638	6.01	4.732	10.023	20.663	6.445
	336	2.472	5.963	1.812	1	1		2.85
									S1A and B
									Participant	Monogram Pre IC80 of infused antibody
									1	2.95008
									2
									3
									4	0.96224
									5	7.35878
									6	50
									7	50
									8	0.51883
									9	0.23352
									10	0.81512
									11	0.37791
									12	0.18173
									13	0.62658
									14	50
									15	0.73289
									16	0.82043
